# Supplementary material for: Regional genetic differences among Japanese populations and performance of genotype imputation using whole-genome reference panel of the Tohoku Medical Megabank Project
Source: BMC Genomics. 2018 Jul 24;19:551. doi: 10.1186/s12864-018-4942-0 (PMC6057088; doi:10.1186/s12864-018-4942-0)
Supplement: Supplementary file 1 — Table S1. The imputation coverage (proportion of variants with an imputation r2 ≥ 0.8), with each reference panel across different MAF bins. (XLSX 8 kb) [file 12864_2018_4942_MOESM1_ESM.xlsx]

## Sheet: Sheet1
Additional Table 1. Fst estimate of SNPs in Chromosome 1 among the Japanese and East Asian populations
	CDX	CHB	CHS	KVH
Miyagi	0.0165	0.00777	0.0165	0.0143
Japan	0.0108	0.00418	0.00477	0.0089
