# Supplementary material for: Regional genetic differences among Japanese populations and performance of genotype imputation using whole-genome reference panel of the Tohoku Medical Megabank Project
Source: BMC Genomics. 2018 Jul 24;19:551. doi: 10.1186/s12864-018-4942-0 (PMC6057088; doi:10.1186/s12864-018-4942-0)
Supplement: Supplementary file 3 — Table S2.The imputation coverage (proportion of variants with confidence: imputation r2 ≥0.8) across different non-reference allele frequency bins and the number of variants that were efficiently imputed. (CSV 20 kb) [file 12864_2018_4942_MOESM3_ESM.csv]

panel	area	loci	index	AF_from	AF_to	AF_mean	num_SNPS	r2	num_confident	confident_ratio
1KGP	Aki	intersect_all	0	0	0.001	0.0006	88373	0.0214	1381	0.015626945
1KGP	Aki	intersect_all	1	0.001	0.0019	0.0014	17601	0.1042	721	0.040963582
1KGP	Aki	intersect_all	2	0.0019	0.0023	0.0021	21570	0.1821	1312	0.06082522
1KGP	Aki	intersect_all	3	0.0023	0.0037	0.003	17701	0.2089	1554	0.08779165
1KGP	Aki	intersect_all	4	0.0037	0.0056	0.0044	21833	0.2936	2782	0.127421793
1KGP	Aki	intersect_all	5	0.0056	0.008	0.0066	19462	0.4207	3792	0.194841229
1KGP	Aki	intersect_all	6	0.008	0.0118	0.0097	19916	0.4734	5164	0.259289014
1KGP	Aki	intersect_all	7	0.0118	0.0182	0.0148	19522	0.6117	7603	0.389458047
1KGP	Aki	intersect_all	8	0.0182	0.029	0.0231	19830	0.7292	10610	0.535047907
1KGP	Aki	intersect_all	9	0.029	0.0447	0.0367	19713	0.8426	13838	0.701973317
1KGP	Aki	intersect_all	10	0.0447	0.0683	0.0561	19624	0.8932	15839	0.80712393
1KGP	Aki	intersect_all	11	0.0683	0.1008	0.0836	19746	0.9302	17400	0.881191127
1KGP	Aki	intersect_all	12	0.1008	0.1411	0.1208	19625	0.9524	18170	0.925859873
1KGP	Aki	intersect_all	13	0.1411	0.1932	0.1656	19734	0.9594	18669	0.946032229
1KGP	Aki	intersect_all	14	0.1932	0.2584	0.2243	19674	0.9624	18830	0.957100742
1KGP	Aki	intersect_all	15	0.2584	0.3485	0.3015	19683	0.9697	19065	0.968602347
1KGP	Aki	intersect_all	16	0.3485	0.4512	0.3975	19700	0.9746	19302	0.979796954
1KGP	Aki	intersect_all	17	0.4512	0.579	0.5108	19683	0.9747	19273	0.979169842
1KGP	Aki	intersect_all	18	0.579	0.7453	0.6605	19686	0.9748	19251	0.977903078
1KGP	Aki	intersect_all	19	0.7453	0.9383	0.8369	19673	0.9681	18835	0.957403548
1KGP	Aki	intersect_all	20	0.9383	1	0.9753	7156	0.927	4142	0.57881498
1KGP	Iwate	intersect_all	0	0	0.001	0.0006	88373	0.0165	2683	0.030359952
1KGP	Iwate	intersect_all	1	0.001	0.0019	0.0014	17601	0.0803	1238	0.070336913
1KGP	Iwate	intersect_all	2	0.0019	0.0023	0.0021	21570	0.143	2353	0.109086694
1KGP	Iwate	intersect_all	3	0.0023	0.0037	0.003	17701	0.1958	2778	0.156940286
1KGP	Iwate	intersect_all	4	0.0037	0.0056	0.0044	21833	0.2754	4078	0.186781478
1KGP	Iwate	intersect_all	5	0.0056	0.008	0.0066	19462	0.3701	5311	0.272890761
1KGP	Iwate	intersect_all	6	0.008	0.0118	0.0097	19916	0.4657	6971	0.350020084
1KGP	Iwate	intersect_all	7	0.0118	0.0182	0.0148	19522	0.5906	9079	0.465065055
1KGP	Iwate	intersect_all	8	0.0182	0.029	0.0231	19830	0.7231	11624	0.586182552
1KGP	Iwate	intersect_all	9	0.029	0.0447	0.0367	19713	0.833	14679	0.74463552
1KGP	Iwate	intersect_all	10	0.0447	0.0683	0.0561	19624	0.8932	16388	0.835099878
1KGP	Iwate	intersect_all	11	0.0683	0.1008	0.0836	19746	0.9301	17779	0.900384888
1KGP	Iwate	intersect_all	12	0.1008	0.1411	0.1208	19625	0.9492	18343	0.934675159
1KGP	Iwate	intersect_all	13	0.1411	0.1932	0.1656	19734	0.9576	18799	0.952619844
1KGP	Iwate	intersect_all	14	0.1932	0.2584	0.2243	19674	0.9608	18893	0.960302938
1KGP	Iwate	intersect_all	15	0.2584	0.3485	0.3015	19683	0.9668	19161	0.973479652
1KGP	Iwate	intersect_all	16	0.3485	0.4512	0.3975	19700	0.9728	19418	0.985685279
1KGP	Iwate	intersect_all	17	0.4512	0.579	0.5108	19683	0.9746	19420	0.986638216
1KGP	Iwate	intersect_all	18	0.579	0.7453	0.6605	19686	0.9729	19272	0.978969826
1KGP	Iwate	intersect_all	19	0.7453	0.9383	0.8369	19673	0.9654	18951	0.963299954
1KGP	Iwate	intersect_all	20	0.9383	1	0.9753	7156	0.9229	4856	0.678591392
1KGP	Miyagi	intersect_all	0	0	0.001	0.0006	88373	0.0145	8156	0.092290632
1KGP	Miyagi	intersect_all	1	0.001	0.0019	0.0014	17601	0.0774	1811	0.102891881
1KGP	Miyagi	intersect_all	2	0.0019	0.0023	0.0021	21570	0.1429	2552	0.118312471
1KGP	Miyagi	intersect_all	3	0.0023	0.0037	0.003	17701	0.1992	2487	0.140500537
1KGP	Miyagi	intersect_all	4	0.0037	0.0056	0.0044	21833	0.2919	3809	0.174460679
1KGP	Miyagi	intersect_all	5	0.0056	0.008	0.0066	19462	0.3909	4712	0.242112835
1KGP	Miyagi	intersect_all	6	0.008	0.0118	0.0097	19916	0.479	6109	0.306738301
1KGP	Miyagi	intersect_all	7	0.0118	0.0182	0.0148	19522	0.6116	8860	0.453846942
1KGP	Miyagi	intersect_all	8	0.0182	0.029	0.0231	19830	0.7284	11526	0.581240545
1KGP	Miyagi	intersect_all	9	0.029	0.0447	0.0367	19713	0.8424	14864	0.75402019
1KGP	Miyagi	intersect_all	10	0.0447	0.0683	0.0561	19624	0.8978	16591	0.845444354
1KGP	Miyagi	intersect_all	11	0.0683	0.1008	0.0836	19746	0.9312	17850	0.903980553
1KGP	Miyagi	intersect_all	12	0.1008	0.1411	0.1208	19625	0.952	18484	0.941859873
1KGP	Miyagi	intersect_all	13	0.1411	0.1932	0.1656	19734	0.9607	18925	0.959004763
1KGP	Miyagi	intersect_all	14	0.1932	0.2584	0.2243	19674	0.9645	19007	0.966097387
1KGP	Miyagi	intersect_all	15	0.2584	0.3485	0.3015	19683	0.9716	19322	0.9816593
1KGP	Miyagi	intersect_all	16	0.3485	0.4512	0.3975	19700	0.973	19238	0.976548223
1KGP	Miyagi	intersect_all	17	0.4512	0.579	0.5108	19683	0.9757	19407	0.985977747
1KGP	Miyagi	intersect_all	18	0.579	0.7453	0.6605	19686	0.9749	19388	0.984862339
1KGP	Miyagi	intersect_all	19	0.7453	0.9383	0.8369	19673	0.9691	19015	0.966553144
1KGP	Miyagi	intersect_all	20	0.9383	1	0.9753	7156	0.9288	5486	0.766629402
1KGP	Nagahama	intersect_all	0	0	0.001	0.0006	88373	0.0254	1769	0.020017426
1KGP	Nagahama	intersect_all	1	0.001	0.0019	0.0014	17601	0.0984	815	0.046304187
1KGP	Nagahama	intersect_all	2	0.0019	0.0023	0.0021	21570	0.1565	1472	0.06824293
1KGP	Nagahama	intersect_all	3	0.0023	0.0037	0.003	17701	0.2102	1719	0.097113157
1KGP	Nagahama	intersect_all	4	0.0037	0.0056	0.0044	21833	0.3101	3337	0.152842028
1KGP	Nagahama	intersect_all	5	0.0056	0.008	0.0066	19462	0.3903	3932	0.202034734
1KGP	Nagahama	intersect_all	6	0.008	0.0118	0.0097	19916	0.4744	5520	0.277164089
1KGP	Nagahama	intersect_all	7	0.0118	0.0182	0.0148	19522	0.613	7776	0.398319844
1KGP	Nagahama	intersect_all	8	0.0182	0.029	0.0231	19830	0.7263	11140	0.561775088
1KGP	Nagahama	intersect_all	9	0.029	0.0447	0.0367	19713	0.8354	14127	0.716633694
1KGP	Nagahama	intersect_all	10	0.0447	0.0683	0.0561	19624	0.8899	16063	0.818538524
1KGP	Nagahama	intersect_all	11	0.0683	0.1008	0.0836	19746	0.9276	17547	0.888635673
1KGP	Nagahama	intersect_all	12	0.1008	0.1411	0.1208	19625	0.95	18172	0.925961783
1KGP	Nagahama	intersect_all	13	0.1411	0.1932	0.1656	19734	0.9585	18702	0.947704469
1KGP	Nagahama	intersect_all	14	0.1932	0.2584	0.2243	19674	0.964	18870	0.959133882
1KGP	Nagahama	intersect_all	15	0.2584	0.3485	0.3015	19683	0.9696	19055	0.968094295
1KGP	Nagahama	intersect_all	16	0.3485	0.4512	0.3975	19700	0.9754	19271	0.97822335
1KGP	Nagahama	intersect_all	17	0.4512	0.579	0.5108	19683	0.9751	19315	0.981303663
1KGP	Nagahama	intersect_all	18	0.579	0.7453	0.6605	19686	0.9748	19247	0.977699888
1KGP	Nagahama	intersect_all	19	0.7453	0.9383	0.8369	19673	0.968	18835	0.957403548
1KGP	Nagahama	intersect_all	20	0.9383	1	0.9753	7156	0.9334	4372	0.610955841
1KJPN	Aki	intersect_all	0	0	0.001	0.0006	88373	0.2195	1689	0.019112172
1KJPN	Aki	intersect_all	1	0.001	0.0019	0.0014	17601	0.4315	1220	0.069314244
1KJPN	Aki	intersect_all	2	0.0019	0.0023	0.0021	21570	0.5107	2123	0.098423737
1KJPN	Aki	intersect_all	3	0.0023	0.0037	0.003	17701	0.5723	2450	0.138410259
1KJPN	Aki	intersect_all	4	0.0037	0.0056	0.0044	21833	0.6372	4309	0.197361792
1KJPN	Aki	intersect_all	5	0.0056	0.008	0.0066	19462	0.7147	5429	0.278953859
1KJPN	Aki	intersect_all	6	0.008	0.0118	0.0097	19916	0.7442	7124	0.35770235
1KJPN	Aki	intersect_all	7	0.0118	0.0182	0.0148	19522	0.8193	9544	0.488884336
1KJPN	Aki	intersect_all	8	0.0182	0.029	0.0231	19830	0.8621	12411	0.625869894
1KJPN	Aki	intersect_all	9	0.029	0.0447	0.0367	19713	0.9165	15270	0.774615736
1KJPN	Aki	intersect_all	10	0.0447	0.0683	0.0561	19624	0.9407	16928	0.862617203
1KJPN	Aki	intersect_all	11	0.0683	0.1008	0.0836	19746	0.9589	18258	0.924642966
1KJPN	Aki	intersect_all	12	0.1008	0.1411	0.1208	19625	0.9688	18621	0.948840764
1KJPN	Aki	intersect_all	13	0.1411	0.1932	0.1656	19734	0.9724	19017	0.963666768
1KJPN	Aki	intersect_all	14	0.1932	0.2584	0.2243	19674	0.9751	19182	0.974992376
1KJPN	Aki	intersect_all	15	0.2584	0.3485	0.3015	19683	0.979	19322	0.9816593
1KJPN	Aki	intersect_all	16	0.3485	0.4512	0.3975	19700	0.982	19438	0.986700508
1KJPN	Aki	intersect_all	17	0.4512	0.579	0.5108	19683	0.9821	19458	0.988568816
1KJPN	Aki	intersect_all	18	0.579	0.7453	0.6605	19686	0.9832	19458	0.988418165
1KJPN	Aki	intersect_all	19	0.7453	0.9383	0.8369	19673	0.9801	19203	0.976109389
1KJPN	Aki	intersect_all	20	0.9383	1	0.9753	7156	0.9623	4286	0.598937954
1KJPN	Iwate	intersect_all	0	0	0.001	0.0006	88373	0.2366	4543	0.051407104
1KJPN	Iwate	intersect_all	1	0.001	0.0019	0.0014	17601	0.4891	3008	0.170899381
1KJPN	Iwate	intersect_all	2	0.0019	0.0023	0.0021	21570	0.5809	5488	0.254427446
1KJPN	Iwate	intersect_all	3	0.0023	0.0037	0.003	17701	0.6384	5945	0.335856731
1KJPN	Iwate	intersect_all	4	0.0037	0.0056	0.0044	21833	0.6989	8922	0.40864746
1KJPN	Iwate	intersect_all	5	0.0056	0.008	0.0066	19462	0.7539	10105	0.519216936
1KJPN	Iwate	intersect_all	6	0.008	0.0118	0.0097	19916	0.796	12174	0.611267323
1KJPN	Iwate	intersect_all	7	0.0118	0.0182	0.0148	19522	0.8424	13676	0.700542977
1KJPN	Iwate	intersect_all	8	0.0182	0.029	0.0231	19830	0.8867	15421	0.777660111
1KJPN	Iwate	intersect_all	9	0.029	0.0447	0.0367	19713	0.925	17139	0.869426267
1KJPN	Iwate	intersect_all	10	0.0447	0.0683	0.0561	19624	0.9469	18019	0.918212393
1KJPN	Iwate	intersect_all	11	0.0683	0.1008	0.0836	19746	0.9618	18763	0.950217766
1KJPN	Iwate	intersect_all	12	0.1008	0.1411	0.1208	19625	0.9695	18942	0.965197452
1KJPN	Iwate	intersect_all	13	0.1411	0.1932	0.1656	19734	0.9733	19237	0.97481504
1KJPN	Iwate	intersect_all	14	0.1932	0.2584	0.2243	19674	0.976	19292	0.980583511
1KJPN	Iwate	intersect_all	15	0.2584	0.3485	0.3015	19683	0.9781	19425	0.986892242
1KJPN	Iwate	intersect_all	16	0.3485	0.4512	0.3975	19700	0.9815	19570	0.993401015
1KJPN	Iwate	intersect_all	17	0.4512	0.579	0.5108	19683	0.9827	19556	0.993547732
1KJPN	Iwate	intersect_all	18	0.579	0.7453	0.6605	19686	0.9828	19548	0.992989942
1KJPN	Iwate	intersect_all	19	0.7453	0.9383	0.8369	19673	0.9798	19375	0.984852336
1KJPN	Iwate	intersect_all	20	0.9383	1	0.9753	7156	0.9685	5194	0.725824483
1KJPN	Miyagi	intersect_all	0	0	0.001	0.0006	88373	0.0946	7743	0.087617259
1KJPN	Miyagi	intersect_all	1	0.001	0.0019	0.0014	17601	0.4867	5222	0.296687688
1KJPN	Miyagi	intersect_all	2	0.0019	0.0023	0.0021	21570	0.5814	6885	0.319193324
1KJPN	Miyagi	intersect_all	3	0.0023	0.0037	0.003	17701	0.6423	6396	0.361335518
1KJPN	Miyagi	intersect_all	4	0.0037	0.0056	0.0044	21833	0.7089	9558	0.437777676
1KJPN	Miyagi	intersect_all	5	0.0056	0.008	0.0066	19462	0.7643	10291	0.528774021
1KJPN	Miyagi	intersect_all	6	0.008	0.0118	0.0097	19916	0.8027	12037	0.604388431
1KJPN	Miyagi	intersect_all	7	0.0118	0.0182	0.0148	19522	0.8497	13910	0.712529454
1KJPN	Miyagi	intersect_all	8	0.0182	0.029	0.0231	19830	0.8895	15842	0.79889057
1KJPN	Miyagi	intersect_all	9	0.029	0.0447	0.0367	19713	0.9293	17463	0.885862121
1KJPN	Miyagi	intersect_all	10	0.0447	0.0683	0.0561	19624	0.9499	18231	0.929015491
1KJPN	Miyagi	intersect_all	11	0.0683	0.1008	0.0836	19746	0.9631	18891	0.956700091
1KJPN	Miyagi	intersect_all	12	0.1008	0.1411	0.1208	19625	0.9709	19023	0.969324841
1KJPN	Miyagi	intersect_all	13	0.1411	0.1932	0.1656	19734	0.9752	19343	0.98018648
1KJPN	Miyagi	intersect_all	14	0.1932	0.2584	0.2243	19674	0.9779	19376	0.984853106
1KJPN	Miyagi	intersect_all	15	0.2584	0.3485	0.3015	19683	0.9804	19518	0.991617132
1KJPN	Miyagi	intersect_all	16	0.3485	0.4512	0.3975	19700	0.9832	19627	0.996294416
1KJPN	Miyagi	intersect_all	17	0.4512	0.579	0.5108	19683	0.9839	19611	0.996342021
1KJPN	Miyagi	intersect_all	18	0.579	0.7453	0.6605	19686	0.9842	19588	0.995021843
1KJPN	Miyagi	intersect_all	19	0.7453	0.9383	0.8369	19673	0.9824	19497	0.991053728
1KJPN	Miyagi	intersect_all	20	0.9383	1	0.9753	7156	0.9696	5715	0.79863052
1KJPN	Nagahama	intersect_all	0	0	0.001	0.0006	88373	0.2075	2192	0.024803956
1KJPN	Nagahama	intersect_all	1	0.001	0.0019	0.0014	17601	0.4398	1479	0.084029317
1KJPN	Nagahama	intersect_all	2	0.0019	0.0023	0.0021	21570	0.503	2553	0.118358832
1KJPN	Nagahama	intersect_all	3	0.0023	0.0037	0.003	17701	0.5568	2902	0.16394554
1KJPN	Nagahama	intersect_all	4	0.0037	0.0056	0.0044	21833	0.6314	5061	0.231805066
1KJPN	Nagahama	intersect_all	5	0.0056	0.008	0.0066	19462	0.6768	5683	0.292004933
1KJPN	Nagahama	intersect_all	6	0.008	0.0118	0.0097	19916	0.7402	7802	0.39174533
1KJPN	Nagahama	intersect_all	7	0.0118	0.0182	0.0148	19522	0.8102	10038	0.51418912
1KJPN	Nagahama	intersect_all	8	0.0182	0.029	0.0231	19830	0.8607	13164	0.663842663
1KJPN	Nagahama	intersect_all	9	0.029	0.0447	0.0367	19713	0.9099	15505	0.786536803
1KJPN	Nagahama	intersect_all	10	0.0447	0.0683	0.0561	19624	0.9371	17165	0.874694252
1KJPN	Nagahama	intersect_all	11	0.0683	0.1008	0.0836	19746	0.9549	18212	0.92231338
1KJPN	Nagahama	intersect_all	12	0.1008	0.1411	0.1208	19625	0.9667	18663	0.950980892
1KJPN	Nagahama	intersect_all	13	0.1411	0.1932	0.1656	19734	0.972	19085	0.967112598
1KJPN	Nagahama	intersect_all	14	0.1932	0.2584	0.2243	19674	0.9749	19155	0.973620006
1KJPN	Nagahama	intersect_all	15	0.2584	0.3485	0.3015	19683	0.9777	19249	0.977950516
1KJPN	Nagahama	intersect_all	16	0.3485	0.4512	0.3975	19700	0.9817	19426	0.986091371
1KJPN	Nagahama	intersect_all	17	0.4512	0.579	0.5108	19683	0.9819	19458	0.988568816
1KJPN	Nagahama	intersect_all	18	0.579	0.7453	0.6605	19686	0.9825	19456	0.98831657
1KJPN	Nagahama	intersect_all	19	0.7453	0.9383	0.8369	19673	0.9796	19204	0.97616022
1KJPN	Nagahama	intersect_all	20	0.9383	1	0.9753	7156	0.9621	4513	0.630659586
1KJPNplus	Aki	intersect_all	0	0	0.001	0.0006	88373	0.3905	2427	0.027463139
1KJPNplus	Aki	intersect_all	1	0.001	0.0019	0.0014	17601	0.5436	1284	0.072950401
1KJPNplus	Aki	intersect_all	2	0.0019	0.0023	0.0021	21570	0.5982	2245	0.10407974
1KJPNplus	Aki	intersect_all	3	0.0023	0.0037	0.003	17701	0.6444	2532	0.143042766
1KJPNplus	Aki	intersect_all	4	0.0037	0.0056	0.0044	21833	0.6978	4492	0.205743599
1KJPNplus	Aki	intersect_all	5	0.0056	0.008	0.0066	19462	0.748	5622	0.28887062
1KJPNplus	Aki	intersect_all	6	0.008	0.0118	0.0097	19916	0.7837	7399	0.371510343
1KJPNplus	Aki	intersect_all	7	0.0118	0.0182	0.0148	19522	0.8481	9912	0.507734863
1KJPNplus	Aki	intersect_all	8	0.0182	0.029	0.0231	19830	0.8838	12758	0.643368633
1KJPNplus	Aki	intersect_all	9	0.029	0.0447	0.0367	19713	0.9283	15533	0.787957186
1KJPNplus	Aki	intersect_all	10	0.0447	0.0683	0.0561	19624	0.9494	17149	0.873878924
1KJPNplus	Aki	intersect_all	11	0.0683	0.1008	0.0836	19746	0.9654	18506	0.937202471
1KJPNplus	Aki	intersect_all	12	0.1008	0.1411	0.1208	19625	0.9723	18753	0.955566879
1KJPNplus	Aki	intersect_all	13	0.1411	0.1932	0.1656	19734	0.9745	19081	0.966909902
1KJPNplus	Aki	intersect_all	14	0.1932	0.2584	0.2243	19674	0.9773	19245	0.978194572
1KJPNplus	Aki	intersect_all	15	0.2584	0.3485	0.3015	19683	0.9813	19382	0.984707616
1KJPNplus	Aki	intersect_all	16	0.3485	0.4512	0.3975	19700	0.9834	19451	0.987360406
1KJPNplus	Aki	intersect_all	17	0.4512	0.579	0.5108	19683	0.9824	19503	0.990855053
1KJPNplus	Aki	intersect_all	18	0.579	0.7453	0.6605	19686	0.9847	19530	0.992075587
1KJPNplus	Aki	intersect_all	19	0.7453	0.9383	0.8369	19673	0.9825	19304	0.981243328
1KJPNplus	Aki	intersect_all	20	0.9383	1	0.9753	7156	0.9751	4414	0.616825042
1KJPNplus	Iwate	intersect_all	0	0	0.001	0.0006	88373	0.4052	6634	0.075068177
1KJPNplus	Iwate	intersect_all	1	0.001	0.0019	0.0014	17601	0.5732	3190	0.181239702
1KJPNplus	Iwate	intersect_all	2	0.0019	0.0023	0.0021	21570	0.651	5800	0.26889198
1KJPNplus	Iwate	intersect_all	3	0.0023	0.0037	0.003	17701	0.6943	6286	0.35512118
1KJPNplus	Iwate	intersect_all	4	0.0037	0.0056	0.0044	21833	0.7409	9464	0.433472267
1KJPNplus	Iwate	intersect_all	5	0.0056	0.008	0.0066	19462	0.7835	10718	0.550714212
1KJPNplus	Iwate	intersect_all	6	0.008	0.0118	0.0097	19916	0.822	12998	0.652641093
1KJPNplus	Iwate	intersect_all	7	0.0118	0.0182	0.0148	19522	0.8574	14210	0.727896732
1KJPNplus	Iwate	intersect_all	8	0.0182	0.029	0.0231	19830	0.8957	15835	0.798537569
1KJPNplus	Iwate	intersect_all	9	0.029	0.0447	0.0367	19713	0.9201	16858	0.855171714
1KJPNplus	Iwate	intersect_all	10	0.0447	0.0683	0.0561	19624	0.9471	18003	0.917397065
1KJPNplus	Iwate	intersect_all	11	0.0683	0.1008	0.0836	19746	0.9579	18690	0.946520814
1KJPNplus	Iwate	intersect_all	12	0.1008	0.1411	0.1208	19625	0.9673	18959	0.966063694
1KJPNplus	Iwate	intersect_all	13	0.1411	0.1932	0.1656	19734	0.97	19293	0.977652782
1KJPNplus	Iwate	intersect_all	14	0.1932	0.2584	0.2243	19674	0.9732	19369	0.984497306
1KJPNplus	Iwate	intersect_all	15	0.2584	0.3485	0.3015	19683	0.9758	19482	0.989788142
1KJPNplus	Iwate	intersect_all	16	0.3485	0.4512	0.3975	19700	0.9776	19589	0.994365482
1KJPNplus	Iwate	intersect_all	17	0.4512	0.579	0.5108	19683	0.9783	19594	0.995478332
1KJPNplus	Iwate	intersect_all	18	0.579	0.7453	0.6605	19686	0.9796	19589	0.99507264
1KJPNplus	Iwate	intersect_all	19	0.7453	0.9383	0.8369	19673	0.98	19465	0.989427134
1KJPNplus	Iwate	intersect_all	20	0.9383	1	0.9753	7156	0.9699	5225	0.730156512
1KJPNplus	Miyagi	intersect_all	0	0	0.001	0.0006	88373	0.1429	11290	0.127753952
1KJPNplus	Miyagi	intersect_all	1	0.001	0.0019	0.0014	17601	0.5161	5539	0.314698029
1KJPNplus	Miyagi	intersect_all	2	0.0019	0.0023	0.0021	21570	0.6066	7464	0.346036161
1KJPNplus	Miyagi	intersect_all	3	0.0023	0.0037	0.003	17701	0.6603	6822	0.385401955
1KJPNplus	Miyagi	intersect_all	4	0.0037	0.0056	0.0044	21833	0.7232	10079	0.461640636
1KJPNplus	Miyagi	intersect_all	5	0.0056	0.008	0.0066	19462	0.7755	10804	0.55513308
1KJPNplus	Miyagi	intersect_all	6	0.008	0.0118	0.0097	19916	0.8117	12506	0.627937337
1KJPNplus	Miyagi	intersect_all	7	0.0118	0.0182	0.0148	19522	0.856	14224	0.728613872
1KJPNplus	Miyagi	intersect_all	8	0.0182	0.029	0.0231	19830	0.8938	16124	0.813111447
1KJPNplus	Miyagi	intersect_all	9	0.029	0.0447	0.0367	19713	0.9317	17612	0.893420585
1KJPNplus	Miyagi	intersect_all	10	0.0447	0.0683	0.0561	19624	0.9515	18290	0.932022014
1KJPNplus	Miyagi	intersect_all	11	0.0683	0.1008	0.0836	19746	0.9642	18938	0.95908032
1KJPNplus	Miyagi	intersect_all	12	0.1008	0.1411	0.1208	19625	0.9715	19049	0.970649682
1KJPNplus	Miyagi	intersect_all	13	0.1411	0.1932	0.1656	19734	0.9758	19360	0.981047938
1KJPNplus	Miyagi	intersect_all	14	0.1932	0.2584	0.2243	19674	0.9784	19399	0.986022161
1KJPNplus	Miyagi	intersect_all	15	0.2584	0.3485	0.3015	19683	0.9808	19523	0.991871158
1KJPNplus	Miyagi	intersect_all	16	0.3485	0.4512	0.3975	19700	0.9836	19639	0.996903553
1KJPNplus	Miyagi	intersect_all	17	0.4512	0.579	0.5108	19683	0.9842	19612	0.996392826
1KJPNplus	Miyagi	intersect_all	18	0.579	0.7453	0.6605	19686	0.9845	19594	0.995326628
1KJPNplus	Miyagi	intersect_all	19	0.7453	0.9383	0.8369	19673	0.9828	19507	0.991562039
1KJPNplus	Miyagi	intersect_all	20	0.9383	1	0.9753	7156	0.9709	5797	0.810089435
1KJPNplus	Nagahama	intersect_all	0	0	0.001	0.0006	88373	0.3522	3135	0.035474636
1KJPNplus	Nagahama	intersect_all	1	0.001	0.0019	0.0014	17601	0.4909	1505	0.085506505
1KJPNplus	Nagahama	intersect_all	2	0.0019	0.0023	0.0021	21570	0.5607	2638	0.12229949
1KJPNplus	Nagahama	intersect_all	3	0.0023	0.0037	0.003	17701	0.5917	3020	0.17061183
1KJPNplus	Nagahama	intersect_all	4	0.0037	0.0056	0.0044	21833	0.6718	5267	0.241240324
1KJPNplus	Nagahama	intersect_all	5	0.0056	0.008	0.0066	19462	0.7054	5881	0.302178604
1KJPNplus	Nagahama	intersect_all	6	0.008	0.0118	0.0097	19916	0.7554	7874	0.395360514
1KJPNplus	Nagahama	intersect_all	7	0.0118	0.0182	0.0148	19522	0.8207	10213	0.523153365
1KJPNplus	Nagahama	intersect_all	8	0.0182	0.029	0.0231	19830	0.8706	13471	0.679324256
1KJPNplus	Nagahama	intersect_all	9	0.029	0.0447	0.0367	19713	0.9103	15608	0.791761782
1KJPNplus	Nagahama	intersect_all	10	0.0447	0.0683	0.0561	19624	0.9206	16866	0.859457807
1KJPNplus	Nagahama	intersect_all	11	0.0683	0.1008	0.0836	19746	0.9523	18156	0.919477363
1KJPNplus	Nagahama	intersect_all	12	0.1008	0.1411	0.1208	19625	0.9615	18374	0.936254777
1KJPNplus	Nagahama	intersect_all	13	0.1411	0.1932	0.1656	19734	0.9653	18772	0.951251647
1KJPNplus	Nagahama	intersect_all	14	0.1932	0.2584	0.2243	19674	0.9682	19058	0.968689641
1KJPNplus	Nagahama	intersect_all	15	0.2584	0.3485	0.3015	19683	0.9703	19339	0.982522989
1KJPNplus	Nagahama	intersect_all	16	0.3485	0.4512	0.3975	19700	0.9749	19463	0.987969543
1KJPNplus	Nagahama	intersect_all	17	0.4512	0.579	0.5108	19683	0.9723	19468	0.989076868
1KJPNplus	Nagahama	intersect_all	18	0.579	0.7453	0.6605	19686	0.9747	19484	0.989738901
1KJPNplus	Nagahama	intersect_all	19	0.7453	0.9383	0.8369	19673	0.9677	18879	0.959640116
1KJPNplus	Nagahama	intersect_all	20	0.9383	1	0.9753	7156	0.9548	4503	0.629262158
